# Supplementary material for: Basement membrane damage by ROS- and JNK-mediated Mmp2 activation drives macrophage recruitment to overgrown tissue
Source: Nat Commun. 2020 Jul 20;11:3631. doi: 10.1038/s41467-020-17399-8 (PMC7371875; doi:10.1038/s41467-020-17399-8)
Supplement: Supplementary file 4 — Source Data [file 41467_2020_17399_MOESM4_ESM.xlsx]

## Sheet: Figure 1
Figure 1l		Perlecan fluorescence intensity
Control (ey-Gal4)					Control (ey>p35)					Undead (ey>hid,p35)
n (discs)	DP	PE	Normalized (DP/PE)		n (discs)	DP	PE	Normalized (DP/PE)		n (discs)	DP	PE	Normalized (DP/PE)
1	28.1	22.09	1.27207		1	12.88	17.98	0.716352		1	4.81	7.1	0.677465
2	23.36	17.16	1.36131		2	8.41	10.51	0.80019		2	4.22	7.78	0.542416
3	19.59	13.93	1.40632		3	8.04	10.37	0.775313		3	8.92	6.75	1.32148
4	8.96	7.35	1.21905		4	16.28	12.79	1.27287		4	24.2	40.22	0.601691
5	8.19	9.2	0.890217		5	17.45	15.39	1.13385		5	14.78	36.81	0.401521
6	30.2	33.62	0.898275		6	17.45	16.38	1.06532		6	6.88	8.55	0.804678
7	11.69	17.71	0.660079		7	9.65	10.27	0.93963		7	4.34	8.07	0.537794
8	15.61	15.2	1.02697		8	14.36	12.01	1.19567		8	9.29	14.66	0.633697
9	16.3	15.78	1.03295		9	15.67	19.28	0.812759		9	8.76	13.42	0.652757
10	19.96	17.61	1.13345		10	20.32	25.64	0.792512		10	14.89	19.42	0.766735
11	21.3	26.36	0.808042		11	19.27	19.62	0.982161		11	8.88	6.15	1.4439
12	22.8	25.42	0.896932		12	14.76	13	1.13538		12	4.92	6.82	0.721408
13	12.45	8.35	1.49102		13	32	20.81	1.53772		13	4.79	6.35	0.754331
14	16.07	22.38	0.718052		14	12.02	13.29	0.904439		14	11.26	17.28	0.65162
15	12.36	11.52	1.07292		15	24.7	28.8	0.857639		15	15	20.3	0.738916
16	19.62	12.32	1.59253		16	35.63	23.36	1.52526		16	9.62	21.61	0.445164
17	29.3	27.04	1.08358		17	24.5	21.38	1.14593		17	18.48	20.28	0.911243
18	8.82	8.52	1.03521		18	17.23	19.22	0.896462		18	12.6	24.11	0.522605
					19	35.04	21.65	1.61848		19	11.46	24.92	0.459872
					20	20.34	22.31	0.911699		20	8.61	18.61	0.462654
										21	15.59	33.79	0.461379
										22	10.85	18.3	0.592896
										23	11.9	23.35	0.509636
										24	12.84	33.81	0.379769
										25	9.03	18.83	0.479554
										26	26.02	34.64	0.751155
Mean	18.0378	17.3089	1.08883		Mean	18.8	17.703	1.05098		Mean	11.2669	18.9204	0.662552
SD	6.77886	7.28907	0.2545		SD	7.87461	5.25671	0.261818		SD	5.46629	10.2164	0.247784
SEM	1.59779	1.71805	0.0599863		SEM	1.76082	1.17544	0.0585443		SEM	1.07203	2.0036	0.0485944

## Sheet: Figure 3
Figure 3e		Perlecan fluorescence intensity
Undead (ey>hid,p35)					ey>hid,p35; Duox RNAi					ey>hid,p35; hCatS					ey>hid,p35; JNKDN
n (discs)	DP	PE	Normalized (DP/PE)		n (discs)	DP	PE	Normalized (DP/PE)		n (discs)	DP	PE	Normalized (DP/PE)		n (discs)	DP	PE	Normalized (DP/PE)
1	4.81	7.1	0.677465		1	13.9	16.04	0.866584		1	12.9	15.52	0.831186		1	19.13	15.24	1.25525
2	4.22	7.78	0.542416		2	24.07	13.93	1.72793		2	17.05	19.49	0.874808		2	11.74	13.34	0.88006
3	8.92	6.75	1.32148		3	17.41	13.09	1.33002		3	14.99	14.07	1.06539		3	15.95	17.45	0.91404
4	24.2	40.22	0.601691		4	16.41	12.41	1.32232		4	17.24	14.36	1.20056		4	17.62	12.53	1.40623
5	14.78	36.81	0.401521		5	18.95	12.7	1.49213		5	14.82	18.83	0.787042		5	17.73	15.71	1.12858
6	6.88	8.55	0.804678		6	24.46	24.75	0.988283		6	17.91	12.64	1.41693		6	11.13	11.28	0.986702
7	4.34	8.07	0.537794		7	15.35	14.56	1.05426		7	17.12	18.13	0.944291		7	22.99	23.03	0.998263
8	9.29	14.66	0.633697		8	14.64	14.93	0.980576		8	14.15	13.95	1.01434		8	21.63	20.58	1.05102
9	8.76	13.42	0.652757		9	16.99	17.08	0.994731		9	17.49	16.25	1.07631		9	24.1	16.56	1.45531
10	14.89	19.42	0.766735		10	15.4	15.84	0.972222		10	16.45	13.16	1.25		10	23.45	18.53	1.26552
11	8.88	6.15	1.4439		11	19.57	22.56	0.867465		11	19.06	15.75	1.21016		11	25.87	23.48	1.10179
12	4.92	6.82	0.721408		12	25.97	25.71	1.01011		12	22.4	15.37	1.45738		12	19.65	18.35	1.07084
13	4.79	6.35	0.754331		13	22.2	22.39	0.991514		13	18.64	15.05	1.23854		13	19.52	18.17	1.0743
14	11.26	17.28	0.65162		14	15.75	14.24	1.10604		14	19.55	18.2	1.07418		14	25.79	20.39	1.26484
15	15	20.3	0.738916		15	21.41	22.98	0.93168		15	26.38	20.66	1.27686		15	19.9	24.61	0.808614
16	9.62	21.61	0.445164		16	22.02	15.72	1.40076		16	23.68	15.77	1.50159		16	16.97	16.89	1.00474
17	18.48	20.28	0.911243		17	22.33	14.8	1.50878		17	15.49	16.1	0.962112		17	24.37	23.27	1.04727
18	12.6	24.11	0.522605		18	18.45	14.43	1.27859		18	22.29	17.48	1.27517
19	11.46	24.92	0.459872		19	14.46	15.48	0.934109		19	22.4	17.3	1.2948
20	8.61	18.61	0.462654		20	22.43	16.52	1.35775		20	22.27	19.9	1.1191
21	15.59	33.79	0.461379							21	18.6	17.35	1.07205
22	10.85	18.3	0.592896							22	27.14	24.33	1.1155
23	11.9	23.35	0.509636							23	16.28	15.13	1.07601
24	12.84	33.81	0.379769							24	30.54	18.66	1.63666
25	9.03	18.83	0.479554							25	29.04	19.94	1.45637
26	26.02	34.64	0.751155
Mean	11.2669	18.9204	0.662552		Mean	19.1085	17.008	1.15579		Mean	19.7552	16.9356	1.16909		Mean	19.8553	18.2006	1.10079
SD	5.46629	10.2164	0.247784		SD	3.66242	4.07232	0.243368		SD	4.6561	2.64383	0.212118		SD	4.2803	3.85149	0.172578
SEM	1.07203	2.0036	0.0485944		SEM	0.818942	0.910599	0.0544188		SEM	0.931221	0.528766	0.0424235		SEM	1.03813	0.934124	0.0418562
Figure 3l		Perlecan fluorescence intensity
ey-Gal4										sal>GFP										sal>hepCA,GFP
Control (0μM H2O2)					50μM H2O2					Control (0μM H2O2)					50μM H2O2					Control (0μM H2O2)					50μM H2O2
n (discs)	DP	PE	Normalized (DP/PE)		n (discs)	DP	PE	Normalized (DP/PE)		n (discs)	DP	PE	Normalized (DP/PE)		n (discs)	DP	PE	Normalized (DP/PE)		n (discs)	DP	PE	Normalized (DP/PE)		n (discs)	DP	PE	Normalized (DP/PE)
1	29.99	27.41	1.09413		1	44.27	48.7	0.909035		1	42.2	30.02	1.40573		1	55.67	31.37	1.77463		1	40.99	36.79	1.11416		1	34.45	37.84	0.910412
2	42.39	25.14	1.68616		2	41.2	40.89	1.00758		2	29.84	23.81	1.25325		2	37.8	33.13	1.14096		2	33.96	34.97	0.971118		2	36.13	40.63	0.889244
3	23.02	28.54	0.806587		3	48.55	23.83	2.03735		3	30.44	35.83	0.849567		3	38.96	42.02	0.927178		3	37.27	40.37	0.92321		3	26.44	20.25	1.30568
4	21.74	16.84	1.29097		4	20.24	32.41	0.624499		4	29.87	37.88	0.788543		4	31.71	35.55	0.891983		4	41.95	36.55	1.14774		4	28.44	37.66	0.755178
5	28.58	35.32	0.809173		5	37.83	45.31	0.834915							5	16.84	16.52	1.01937		5	40.64	30.79	1.31991		5	17.75	24.54	0.723309
6	22.44	18.71	1.19936		6	14.87	19.99	0.743872							6	36.62	40.11	0.912989		6	33.72	32.83	1.02711		6	38.9	42.13	0.923333
7	17.07	18.54	0.920712		7	16.39	18.79	0.872272							7	25.39	27.01	0.940022							7	37.95	40.48	0.9375
8	18.56	20.76	0.894027		8	23.29	28.78	0.809243																	8	48.73	47.78	1.01988
9	29.95	32.23	0.929258		9	24.72	27.7	0.892419																	9	42.72	50.78	0.841276
10	38.36	30.52	1.25688		10	44.07	37.77	1.1668		sal>GFP			ratio DP/PE		sal>GFP			ratio DP/PE							10	50.76	54.12	0.937916
11	46.28	35.39	1.30771		11	38.52	39.77	0.968569		Mean	33.0875	31.885	1.07427		Mean	34.7129	32.2443	1.08673							11	33.28	21.91	1.51894
12	18.59	30.27	0.614139		12	39.18	35.76	1.09564		SD	5.26653	5.48149	0.26174		SD	11.249	7.96924	0.291736							12	35.39	38.39	0.921855
13	37.64	44.74	0.841305		13	28.78	35.51	0.810476		SEM	2.63327	2.74074	0.13087		SEM	4.25172	3.01209	0.110266							13	27.2	26.7	1.01873
14	20.87	16.13	1.29386		14	30.72	22.33	1.37573																	14	29.83	29.95	0.995993
					15	30.7	17.53	1.75128																	15	34.7	20.75	1.67229
					16	21.65	19.97	1.08413
																				sal>hepCA,GFP					sal>hepCA,GFP
eye discs (ey-Gal4)					eye discs (ey-Gal4)															Mean	38.0883	35.3833	1.08388		Mean	34.8447	35.594	1.02477
Mean	28.2486	27.1814	1.06745		Mean	26.4302	27.0141	1.06149												SD	3.33262	3.05493	0.130676		SD	8.27147	10.6696	0.259229
SD	9.2257	8.0663	0.274882		SD	17.6844	16.9332	0.363027												SEM	1.36054	1.24717	0.0533484		SEM	2.13568	2.75487	0.0669328
SEM	2.46567	2.15581	0.0734652		SEM	4.42111	4.2333	0.0907567

## Sheet: Figure 4
Figure 4d		Mmp2 fluorescence intensities at DP
Control (ey-Gal4)			Control (ey>p35)			Undead (ey>hid,p35)
n (discs)	DP		n (discs)	DP		n (discs)	DP
1	26.59		1	22.84		1	45.07
2	23.04		2	24.61		2	52.27
3	25.8		3	27.16		3	45.2
4	24.38		4	18.77		4	50.73
5	30.27		5	26.56		5	42.01
6	25.18		6	24.45		6	32.12
7	20.47		7	22.77		7	32.94
8	26.86		8	24.5		8	49.18
9	24.36		9	29.71		9	42.23
10	20.34		10	27.29		10	48.47
11	20.2		11	24.45		11	37.15
12	22.18		12	28.91		12	35.14
13	23.68		13	25.17		13	47.66
14	26.36		14	24.45		14	47.56
15	24.35		15	25.78		15	38.99
16	28.94		16	26.83		16	50.51
17	27.79		17	22.87		17	37.74
18	22.35					18	55.71
19	27.57					19	40.59
						20	43.36
						21	51.21
						22	32.64
						23	42.61
						24	50.72
						25	49.1
						26	37.17
Mean	24.7742		Mean	25.1247		Mean	43.7723
SD	2.83102		SD	2.51858		SD	6.62278
SEM	0.64948		SEM	0.610846		SEM	1.29883
Figure 4h		Mmp2 fluorescence intensities at DP
Undead (ey>hid,p35)			ey>hid,p35; Duox RNAi			ey>hid,p35; hCatS			ey>hid,p35; JNKDN
n (discs)	DP		n (discs)	DP		n (discs)	DP		n (discs)	DP
1	45.07		1	20.45		1	15.33		1	21.26
2	52.27		2	18.39		2	17.89		2	19.45
3	45.2		3	19.54		3	19.3		3	21.19
4	50.73		4	23.13		4	15.29		4	20.25
5	42.01		5	19.78		5	20.56		5	19.95
6	32.12		6	24.39		6	20.94		6	25.76
7	32.94		7	20.06		7	19.37		7	21.64
8	49.18		8	23.5		8	12.46		8	23.58
9	42.23		9	18.16		9	21.95		9	19.82
10	48.47		10	20.46		10	14.99		10	21.75
11	37.15		11	21.09		11	14.26		11	23.06
12	35.14		12	26.53		12	12.55		12	24.12
13	47.66		13	22.48		13	20.18		13	18.88
14	47.56		14	24.47		14	12.34		14	19.78
15	38.99		15	20.45		15	14.77		15	20.25
16	50.51		16	15.57		16	20.37		16	21.05
17	37.74		17	21.9		17	14.9		17	19.84
18	55.71		18	22.28		18	13.08		18	23.02
19	40.59					19	20.3		19	20.54
20	43.36								20	27.24
21	51.21
22	32.64
23	42.61
24	50.72
25	49.1
26	37.17
Mean	43.7723		Mean	21.2572		Mean	16.8858		Mean	21.6215
SD	6.62278		SD	2.56168		SD	3.2497		SD	2.159
SEM	1.29883		SEM	0.603793		SEM	0.745531		SEM	0.482767
Figure 4i, j, k		Mmp2 activity DQ-gelatin fluorescence intensities
Mean of 3 replicates
Time (hr)	ey-Gal4	ey>p35	ey>hid,p35	Duox RNAi	hCatS	JNKDN	Mmp2 RNAi	Sal>Mmp2
0.5	750	768.333	1113.33	552.5	682.5	475	487.5	1492.5
1	955	1028.33	1476.67	825	897.5	665	562.5	1700
2	1448.33	1591.67	2111.67	1092.5	1200	1242.5	972.5	2375
3	1596.67	1671.67	2495	1125	1050	1102.5	1100	2622.5
4	1876.67	1905	3131.67	1197.5	1165	1270	1217.5	3247.5
5	2015	1941.67	3410	1300	1395	1292.5	1267.5	3585
6	2095	2001.67	3613.33	1772.5	1747.5	1550	1422.5	3967.5
7	1755	1722.5	3745	1727.5	1767.5	1610	1512.5	3977.5
24	1490	1477.5	2547.5	1352.5	1387.5	1360	1230	2960

## Sheet: Figure 5
Figure 5d		Perlecan fluorescence intensities													Figure 5m		Adult counts of overgrowth phenotype
Undead (ey>hid,p35)					ey>hid,p35; Mmp1 RNAi					ey>hid,p35; Mmp2 RNAi						ey>hid,p35; mock RNAi			ey>hid,p35; Mmp1 RNAi			ey>hid,p35; Mmp2 RNAi
n (discs)	DP	PE	Normalized (DP/PE)		n (discs)	DP	PE	Normalized (DP/PE)		n (discs)	DP	PE	Normalized (DP/PE)			Total adult flies	WT phenotype	Overgrowth phenotype	Total adult flies	WT phenotype	Overgrowth phenotype	Total adult flies	WT phenotype	Overgrowth phenotype
1	4.81	7.1	0.677465		1	9.89	19.56	0.505624		1	15.85	20.28	0.781558		n=1	60	8	52	60	16	44	64	40	24
2	4.22	7.78	0.542416		2	12.52	15.71	0.796945		2	28.91	27.41	1.05472		n=2	37	6	31	36	4	32	48	20	28
3	8.92	6.75	1.32148		3	12.93	17.79	0.726813		3	15.41	17.55	0.878063		n=3	25	5	20	34	2	32	62	40	22
4	24.2	40.22	0.601691		4	11.79	17.16	0.687063		4	20.07	21.27	0.943583		Final counts	122	19	103	130	22	108	174	100	74
5	14.78	36.81	0.401521		5	9.14	17.96	0.508909		5	19.42	16.71	1.16218
6	6.88	8.55	0.804678		6	9.44	13.8	0.684058		6	16.73	16.92	0.988771
7	4.34	8.07	0.537794		7	18.71	21.8	0.858257		7	23.92	23.83	1.00378
8	9.29	14.66	0.633697		8	15.44	17.31	0.89197		8	14.16	15.49	0.914138
9	8.76	13.42	0.652757		9	17.72	22.71	0.780273		9	16.24	17.28	0.939815
10	14.89	19.42	0.766735		10	14.54	18.31	0.794102		10	17.9	18.82	0.951116
11	8.88	6.15	1.4439		11	17.51	26.05	0.672169		11	14.98	16.21	0.924121
12	4.92	6.82	0.721408		12	10.22	12.94	0.789799		12	17.96	18.48	0.971861
13	4.79	6.35	0.754331		13	11.9	16.46	0.722965		13	17.92	16.3	1.09939
14	11.26	17.28	0.65162		14	9.18	21.42	0.428571		14	17.22	19.9	0.865327
15	15	20.3	0.738916							15	19.7	19.33	1.01914
16	9.62	21.61	0.445164							16	13.17	14.15	0.930742
17	18.48	20.28	0.911243
18	12.6	24.11	0.522605
19	11.46	24.92	0.459872
20	8.61	18.61	0.462654
21	15.59	33.79	0.461379
22	10.85	18.3	0.592896
23	11.9	23.35	0.509636
24	12.84	33.81	0.379769
25	9.03	18.83	0.479554
26	26.02	34.64	0.751155
Mean	11.2669	18.9204	0.662552		Mean	12.9236	18.4986	0.703394		Mean	18.0975	18.7456	0.964269
SD	5.46629	10.2164	0.247784		SD	3.22868	3.42532	0.132264		SD	3.76643	3.22667	0.089404
SEM	1.07203	2.0036	0.0485944		SEM	0.862902	0.915455	0.0353489		SEM	0.941608	0.806668	0.022351
Figure 5h, i		Total and activated hemocytes
Undead (ey>hid,p35)						ey>hid,p35; Mmp1 RNAi						ey>hid,p35; Mmp2 RNAi
n (discs)	Nimc +ve	cells with extensions	% activated of total			n (discs)	Nimc +ve	cells with extensions	% activated of total			n (discs)	Nimc +ve	cells with extensions	% activated of total
1	80	46	57.5			1	124	56	45.1613			1	4	0	0
2	98	50	51.0204			2	70	40	57.1429			2	24	10	41.6667
3	90	35	38.8889			3	83	37	44.5783			3	2	0	0
4	84	37	44.0476			4	71	46	64.7887			4	15	6	40
5	108	62	57.4074			5	92	50	54.3478			5	0	0	0
6	106	34	32.0755			6	75	45	60			6	24	5	20.8333
7	160	42	26.25			7	146	75	51.3699			7	6	2	33.3333
8	94	62	65.9574			8	77	45	58.4416			8	20	8	40
9	109	61	55.9633			9	106	51	48.1132			9	6	2	33.3333
10	126	43	34.127			10	92	44	47.8261			10	0	0	0
11	92	62	67.3913			11	113	83	73.4513			11	38	0	0
12	125	55	44			12	80	20	25			12	10	2	20
13	83	44	53.012			13	72	42	58.3333			13	32	5	15.625
14	91	27	29.6703			14	94	44	46.8085			14	9	6	66.6667
15	102	52	50.9804			15	100	58	58			15	14	0	0
16	104	54	51.9231			16	74	23	31.0811			16	1	0	0
17	114	54	47.3684			17	93	50	53.7634			17	21	5	23.8095
18	142	57	40.1408			18	85	35	41.1765			18	6	1	16.6667
19	100	45	45			19	108	58	53.7037			19	20	5	25
20	112	73	65.1786			20	122	71	58.1967			20	23	3	13.0435
avg total hemo	106	49.75	47.8951			avg total hemo	93.85	48.65	51.5642			avg total hemo	13.75	3	19.4989
SD	20.1521	11.6071	11.9977			SD	20.7371	15.5742	11.0581			SD	11.0971	3.06079	18.8017
SE	4.50614	2.59542	2.68276			SE	4.63697	3.48249	2.47268			SE	2.48138	0.684413	4.2042

## Sheet: Supp Fig 1
Supplementary Figure 1d, e			Total and activated hemocytes
Control (ey-Gal4)					Control (ey>p35)					Undead (ey>hid,p35)
n (discs)	Nimc +ve	cells with extensions			n (discs)	Nimc +ve	cells with extensions			n (discs)	Nimc +ve	cells with extensions	% activated of total
1	76	0			1	118	0			1	80	46	57.5
2	2	0			2	94	0			2	98	50	51.0204
3	1	0			3	60	0			3	90	35	38.8889
4	17	0			4	110	0			4	84	37	44.0476
5	92	0			5	28	0			5	108	62	57.4074
6	118	0			6	20	0			6	106	34	32.0755
7	90	0			7	90	0			7	160	42	26.25
8	6	0			8	124	0			8	94	62	65.9574
9	22	0			9	121	0			9	109	61	55.9633
10	4	0			10	109	0			10	126	43	34.127
11	92	0			11	123	0			11	92	62	67.3913
12	0	0			12	113	0			12	125	55	44
13	66	0			13	72	0			13	83	44	53.012
14	64	0			14	117	0			14	91	27	29.6703
15	38	0			15	120	0			15	102	52	50.9804
16	32	0			16	96	0			16	104	54	51.9231
17	11	0			17	80	0			17	114	54	47.3684
18	42	0			18	44	0			18	142	57	40.1408
19	58	0			19	124	0			19	100	45	45
20	18	0			20	54	0			20	112	73	65.1786
avg total hemo	42.45	0			avg total hemo	90.85	0			avg total hemo	106	49.75	47.8951
SD	37	0			SD	33.7035	0			SD	20.1521	11.6071	11.9977
SE	8.27344	0			SE	7.53632	0			SE	4.50614	2.59542	2.68276

## Sheet: Supp Fig 2
Supplementary Figure 2d			Laminin fluorescence intensities
Control (ey-Gal4)					Control (ey>p35)					Undead (ey>hid,p35)
n (discs)	DP	PE	Normalized (DP/PE)		n (discs)	DP	PE	Normalized (DP/PE)		n (discs)	DP	PE	Normalized (DP/PE)
1	32.82	35.55	0.923207		1	33.08	37.16	0.890205		1	17.25	31.75	0.543307
2	37.3	34.74	1.07369		2	32.46	35.33	0.918766		2	19.33	34.56	0.559317
3	36.55	39.64	0.922048		3	34.94	34.48	1.01334		3	21.16	34	0.622353
4	37.52	36.16	1.03761		4	29.19	36.3	0.804132		4	19.24	33.61	0.572449
5	26.6	32.18	0.8266		5	28.23	34.22	0.824956		5	18.62	33.71	0.552358
6	38.07	29.72	1.28096		6	28.1	36.91	0.761311		6	21.7	37.2	0.583333
7	41.06	45.13	0.909816		7	37.03	30.82	1.20149		7	22.32	35.31	0.632116
8	33.6	35.46	0.947547		8	30.84	33.62	0.917311		8	19.77	32.85	0.601826
9	28.06	28.81	0.973967		9	37.84	41.33	0.915558		9	16.42	27.32	0.601025
10	32.35	34.3	0.943149		10	30.13	35.18	0.856453		10	21.99	35.87	0.613047
11	31.02	39.42	0.78691							11	18.22	34.57	0.527047
12	31.06	39.33	0.789728							12	15.07	29.6	0.509122
Mean	33.8342	35.87	0.951269		Mean	32.184	35.535	0.910353		Mean	19.2575	33.3625	0.576442
SD	4.16037	4.37715	0.130301		SD	3.33543	2.60014	0.118159		SD	2.19466	2.61117	0.0374194
SEM	1.20099	1.26357	0.0376148		SEM	1.05476	0.822236	0.0373651		SEM	0.633544	0.753779	0.0108021

## Sheet: Supp Fig 4
Supplementary Figure 4c			Perlecan fluorescence intensity
sal>GFP					sal>hid,GFP					sal>hid,p35,GFP
n (discs)	DP	PE	Normalized (DP/PE)		n (discs)	DP	PE	Normalized (DP/PE)		n (discs)	DP	PE	Normalized (DP/PE)
1	41.07	19.29	2.12908		1	40.34	29.59	1.3633		1	26.97	34.55	0.780608
2	32.31	18.24	1.77138		2	40.99	35.45	1.15628		2	28.39	43.74	0.649063
3	20.56	12.69	1.62017		3	38.98	40.62	0.959626		3	22.93	37.28	0.615075
4	6.27	4.45	1.40899		4	31.85	29.06	1.09601		4	28.6	35.57	0.804048
5	24.08	12.26	1.96411		5	35.94	32.99	1.08942		5	31.16	34.27	0.90925
6	52.16	51.36	1.01558							6	22.32	34.6	0.645087
7	45.52	54.98	0.827937							7	23.62	31.75	0.743937
8	68.73	34.69	1.98126							8	39.53	43.58	0.907067
9	50.22	35.56	1.41226							9	23.9	45.27	0.527943
10	37.85	61.62	0.614249							10	26.53	39.18	0.677131
11	40.29	32.98	1.22165							11	27.91	34.89	0.799943
12	43.68	63.07	0.692564
13	26.07	22.15	1.17698
14	65.32	58.27	1.12099
15	44.55	58.85	0.757009
16	28.06	19.39	1.44714
Mean	39.1712	34.9906	1.32258		Mean	37.62	33.542	1.13293		Mean	27.4418	37.6982	0.73265
SD	15.6988	19.6259	0.464109		SD	3.36809	4.23674	0.131837		SD	4.6437	4.36786	0.115651
SEM	3.92469	4.90649	0.116027		SEM	1.50626	1.89473	0.0589594		SEM	1.40013	1.31696	0.0348702

## Sheet: Supp Fig 6
Supplementary Fig 6a			Perlecan fluorescence intensities
RasV12lgl4						vps25N55						hpo42-47						eyeful						Control (ey-Gal4)
n (discs)	DP	PE	Normalized (DP/PE)			n (discs)	DP	PE	Normalized (DP/PE)			n (discs)	DP	PE	Normalized (DP/PE)			n (discs)	DP	PE	Normalized (DP/PE)			n (discs)	DP	PE	Normalized (DP/PE)
1	18.88	27.14	0.695652			1	27.3	46.98	0.581098			1	43.64	28.35	1.53933			1	43.07	47.44	0.907884			1	28.1	22.09	1.27207
2	11.23	46.59	0.241039			2	38.09	76.25	0.499541			2	45.72	30.85	1.48201			2	48.94	48.96	0.999592			2	23.36	17.16	1.36131
3	13.43	47.29	0.283992			3	46.86	53.48	0.876215			3	47.33	35.95	1.31655			3	40.3	43.01	0.936991			3	19.59	13.93	1.40632
4	8.44	41.93	0.201288			4	10.98	51.47	0.213328			4	25.67	29.44	0.871943			4	40.29	42.36	0.951133			4	8.96	7.35	1.21905
5	24.94	45.12	0.552748			5	22.4	46.5	0.48172			5	39.58	44.6	0.887444			5	48.31	45.81	1.05457			5	8.19	9.2	0.890217
6	9.53	23.2	0.410776			6	32.47	36.9	0.879946			6	45.71	33.3	1.37267			6	41.13	40.26	1.02161			6	30.2	33.62	0.898275
7	34.63	36.51	0.948507			7	9.42	63.86	0.14751			7	20.55	31.71	0.648061			7	43.61	47.28	0.922377			7	11.69	17.71	0.660079
8	36.32	52.41	0.692998			8	28.97	36.29	0.798292			8	22.33	21.99	1.01546			8	38.51	42.86	0.898507			8	15.61	15.2	1.02697
9	19.35	57.04	0.339236			9	35.8	36.55	0.97948			9	30.17	35.68	0.845572			9	50.54	52.05	0.970989			9	16.3	15.78	1.03295
10	11.09	24.34	0.455629			10	17.19	60.89	0.282312			10	38.12	42.56	0.895677			10	45.93	45.8	1.00284			10	19.96	17.61	1.13345
11	17.17	32.39	0.530102			11	28.9	44.67	0.646967			11	34.76	44.81	0.77572			11	47.1	50.08	0.940495			11	21.3	26.36	0.808042
12	18.78	27.59	0.680681			12	32.14	57.57	0.558277			12	29.77	30.73	0.96876			12	49.28	47.41	1.03944			12	22.8	25.42	0.896932
13	11.76	22.9	0.513537																					13	12.45	8.35	1.49102
14	10.76	32.56	0.330467																					14	16.07	22.38	0.718052
15	7.24	25.07	0.288791																					15	12.36	11.52	1.07292
16	5.08	57.44	0.0884401																					16	19.62	12.32	1.59253
17	3.35	33.27	0.100691																					17	29.3	27.04	1.08358
																								18	8.82	8.52	1.03521
Mean	15.4106	37.2229	0.432622			Mean	27.5433	50.9508	0.578724			Mean	35.2792	34.1642	1.0516			Mean	44.7508	46.11	0.970536			Mean	18.0378	17.3089	1.08883
SD	9.12828	11.5729	0.227122			SD	10.5606	11.7287	0.260789			SD	9.0976	6.65893	0.284242			SD	3.94808	3.32464	0.0501197			SD	6.77886	7.28907	0.2545
SEM	2.21393	2.80684	0.0550851			SEM	3.04859	3.38577	0.0752833			SEM	2.62625	1.92227	0.0820537			SEM	1.13971	0.95974	0.0144683			SEM	1.59779	1.71805	0.0599863
Supplementary Fig 6b			DHE fluorescence intensities																		Supplementary Fig 6c, d			Total and activated hemocytes
RasV12,lgl4				vps25N55				hpo42-47				eyeful				Control (ey-Gal4)					RasV12lgl4						vps25N55						hpo42-47						eyeful						Control (ey-Gal4)
n (discs)	MIP			n (discs)	MIP			n (discs)	MIP			n (discs)	MIP			n (discs)	MIP				n (discs)	Nimc +ve	cells with extensions	% activated of total			n (discs)	Nimc +ve	cells with extensions	% activated of total			n (discs)	Nimc +ve	cells with extensions	% activated of total			n (discs)	Nimc +ve	cells with extensions	% activated of total			n (discs)	Nimc +ve	cells with extensions
1	73.09			1	100.92			1	36.07			1	37.68			1	33.52				1	119	56	47.0588			1	58	32	55.1724			1	42	5	11.9048			1	57	10	17.5439			1	76	0
2	85.17			2	94.81			2	32.57			2	42.1			2	28.75				2	76	38	50			2	22	12	54.5455			2	50	4	8			2	40	15	37.5			2	2	0
3	82.04			3	91.28			3	39.35			3	38.63			3	44.41				3	35	20	57.1429			3	52	28	53.8462			3	122	5	4.09836			3	68	12	17.6471			3	1	0
4	44.87			4	83.36			4	45.3			4	46.98								4	32	20	62.5			4	131	80	61.0687			4	168	10	5.95238			4	52	8	15.3846			4	17	0
5	57.82			5	69.58			5	38.14			5	47.28								5	36	15	41.6667			5	111	30	27.027			5	33	1	3.0303			5	92	14	15.2174			5	92	0
6	85.23			6	57.93			6	34.13			6	30.91								6	33	14	42.4242			6	26	10	38.4615			6	132	9	6.81818			6	106	14	13.2075			6	118	0
7	58.06			7	90.66			7	41.65			7	37.62								7	61	26	42.623			7	100	33	33			7	56	2	3.57143			7	114	11	9.64912			7	90	0
8	49.35			8	66.89			8	41.02			8	38.89								8	70	30	42.8571			8	15	6	40			8	5	0	0			8	41	6	14.6341			8	6	0
9	59.29			9	81.63							9	35.5								9	115	72	62.6087			9	200	65	32.5			9	62	8	12.9032			9	118	17	14.4068			9	22	0
10	54.63			10	71.54							10	31.94								10	104	58	55.7692			10	118	48	40.678			10	48	4	8.33333			10	70	12	17.1429			10	4	0
												11	37.14								11	270	172	63.7037			11	128	62	48.4375			11	51	4	7.84314			11	128	15	11.7188			11	92	0
												12	43.13								12	96	54	56.25			12	144	60	41.6667			12	2	0	0			12	70	11	15.7143			12	0	0
												13	48.42								13	134	76	56.7164															13	64	10	15.625			13	66	0
																					14	108	65	60.1852															14	98	17	17.3469			14	64	0
Mean	64.955			Mean	80.86			Mean	38.5287			Mean	39.7092			Mean	35.56				15	123	60	48.7805															15	110	25	22.7273			15	38	0
SD	14.3592			SD	13.2042			SD	3.92946			SD	5.3773			SD	6.55388																												16	32	0
SEM	4.54078			SEM	4.17554			SEM	1.38927			SEM	1.4914			SEM	3.78389																												17	11	0
																					avg total hemo	94.1333	51.7333	52.6858			avg total hemo	92.0833	38.8333	43.867			avg total hemo	64.25	4.33333	6.03793			avg total hemo	81.8667	13.1333	17.031			18	42	0
																					SD	60.4635	39.5338	8.05983			SD	57.3878	24.0334	10.6527			SD	50.6882	3.33939	4.11593			SD	29.1912	4.53347	6.39115			19	58	0
																					SE	15.6116	10.2076	2.08104			SE	16.5664	6.93786	3.07517			SE	14.6324	0.963998	1.18817			SE	7.53713	1.17054	1.65019			20	18	0
Supplementary Fig 6e			pJNK fluorescence intensities
																																													avg total hemo	42.45	0
RasV12,lgl4				vps25N55				hpo42-47				eyeful				Control (ey-Gal4)																													SD	37	0
n (discs)	MIP			n (discs)	MIP			n (discs)	MIP			n (discs)	MIP			n (discs)	MIP																												SE	8.27344	0
1	90.2			1	112.38			1	49.12			1	41.16			1	28.17
2	105.52			2	115.64			2	29.25			2	25.33			2	29.8
3	67.66			3	105.51			3	37.51			3	20.54			3	46.1
4	61.89			4	83.52			4	32.22			4	20.88
5	77.84			5	92.57			5	31.3			5	32.34
6	68.96			6	103.53			6	42.63
7	92.46			7	90.28			7	33.79
8	89.41							8	37.25
9	71.73							9	34.53
10	67.74							10	22.73
11	75.69
Mean	79.0091			Mean	100.49			Mean	35.033			Mean	28.05			Mean	34.69
SD	12.9066			SD	11.0859			SD	6.89682			SD	7.81644			SD	8.09548
SEM	3.89148			SEM	4.1901			SEM	2.18097			SEM	3.49562			SEM	4.67393

## Sheet: Supp Fig 7
Supplementary Figure 7e			Laminin fluorescence intensities
Undead (ey>hid,p35)					ey>hid,p35; Duox RNAi					ey>hid,p35; hCatS					ey>hid,p35; JNKDN
n (discs)	DP	PE	Normalized (DP/PE)		n (discs)	DP	PE	Normalized (DP/PE)		n (discs)	DP	PE	Normalized (DP/PE)		n (discs)	DP	PE	Normalized (DP/PE)
1	17.25	31.75	0.543307		1	31.77	35.61	0.892165		1	38.21	37.94	1.00712		1	39.53	38.67	1.02224
2	19.33	34.56	0.559317		2	30.59	36.11	0.847134		2	31.88	38.68	0.824199		2	34.37	38.55	0.891569
3	21.16	34	0.622353		3	34.02	39.8	0.854774		3	29.57	36.94	0.800487		3	32.03	31.04	1.03189
4	19.24	33.61	0.572449		4	32.49	35.4	0.917797		4	34.75	33.11	1.04953		4	30.56	33.36	0.916067
5	18.62	33.71	0.552358		5	31.94	36.99	0.863477		5	29.13	39.13	0.744442		5	30.07	40.8	0.73701
6	21.7	37.2	0.583333		6	30.37	33.7	0.901187		6	31.32	39.41	0.794722		6	32.61	31.35	1.04019
7	22.32	35.31	0.632116		7	32.27	36.83	0.876188		7	37.37	37.46	0.997597		7	36.24	33.17	1.09255
8	19.77	32.85	0.601826							8	28.67	33.25	0.862256		8	34.7	37.5	0.925333
9	16.42	27.32	0.601025							9	35.45	37.36	0.948876		9	30.45	34.13	0.892177
10	21.99	35.87	0.613047							10	32.49	37.81	0.859296		10	31.32	36.5	0.858082
11	18.22	34.57	0.527047							11	32.26	33.61	0.959833
12	15.07	29.6	0.509122							12	35.85	31.26	1.14683
										13	32.44	33.19	0.977403
										14	34.41	33.32	1.03271
Mean	19.2575	33.3625	0.576442		Mean	31.9214	36.3486	0.87896		Mean	33.1286	35.8907	0.92895		Mean	33.188	35.507	0.940712
SD	2.19466	2.61117	0.0374194		SD	1.13714	1.73505	0.0239702		SD	2.87693	2.66616	0.112166		SD	2.87243	3.18497	0.100921
SEM	0.633544	0.753779	0.0108021		SEM	0.4298	0.655786	0.00905988		SEM	0.768891	0.71256	0.0299776		SEM	0.908341	1.00718	0.0319139
Supplementary Figure 7h			Perlecan fluorescence intensities
sal>GFP					sal>hepCA,GFP
n (discs)	DP	PE	Normalized (DP/PE)		n (discs)	DP	PE	Normalized (DP/PE)
1	41.07	19.29	2.12908		1	41.14	33.77	1.21824
2	32.31	18.24	1.77138		2	41.22	38.22	1.07849
3	20.56	12.69	1.62017		3	56.51	52.36	1.07926
4	6.27	4.45	1.40899		4	52.72	42.09	1.25255
5	24.08	12.26	1.96411		5	35.59	27.76	1.28206
6	52.16	51.36	1.01558		6	31.12	28.2	1.10355
7	45.52	54.98	0.827937		7	32.03	33.37	0.959844
8	68.73	34.69	1.98126		8	31.3	29.23	1.07082
9	50.22	35.56	1.41226		9	38.78	37.27	1.04052
10	37.85	61.62	0.614249		10	28.27	27.33	1.03439
11	40.29	32.98	1.22165		11	23.23	20.25	1.14716
12	43.68	63.07	0.692564		12	41.36	30.23	1.36818
13	26.07	22.15	1.17698		13	46.74	33.21	1.40741
14	65.32	58.27	1.12099
15	44.55	58.85	0.757009
16	28.06	19.39	1.44714
Mean	39.1712	34.9906	1.32258		Mean	38.4623	33.33	1.15711
SD	15.6988	19.6259	0.464109		SD	9.24676	7.69301	0.131816
SEM	3.92469	4.90649	0.116027		SEM	2.56459	2.13366	0.0365591

## Sheet: Supp Fig 8
Supplementary Figure 8c			Perlecan fluorescence intensities							Supplementary Figure 8f, g			Total and activated hemocytes
Undead (ey>hid,p35)					ey>hid,p35; srpneo45/+					Undead (ey>hid,p35)						ey>hid,p35; srpneo45/+
n (discs)	DP	PE	Normalized (DP/PE)		n (discs)	DP	PE	Normalized (DP/PE)		n (discs)	Nimc +ve	cells with extensions	% activated of total			n (discs)	Nimc +ve	cells with extensions	% activated of total
1	4.81	7.1	0.677465		1	9.65	10.18	0.947937		1	80	46	57.5			1	54	4	7.40741
2	4.22	7.78	0.542416		2	11.56	12.2	0.947541		2	98	50	51.0204			2	26	0	0
3	8.92	6.75	1.32148		3	5.21	15.46	0.336999		3	90	35	38.8889			3	22	0	0
4	24.2	40.22	0.601691		4	8.21	11.65	0.704721		4	84	37	44.0476			4	16	0	0
5	14.78	36.81	0.401521		5	14.33	16.82	0.851962		5	108	62	57.4074			5	35	2	5.71429
6	6.88	8.55	0.804678		6	13.11	21.97	0.596723		6	106	34	32.0755			6	35	8	22.8571
7	4.34	8.07	0.537794		7	17.7	16.68	1.06115		7	160	42	26.25			7	20	6	30
8	9.29	14.66	0.633697		8	13.68	33.31	0.410687		8	94	62	65.9574			8	40	3	7.5
9	8.76	13.42	0.652757		9	14.93	29.62	0.504051		9	109	61	55.9633			9	45	4	8.88889
10	14.89	19.42	0.766735		10	13.04	19.49	0.669061		10	126	43	34.127			10	58	4	6.89655
11	8.88	6.15	1.4439		11	16.55	24.51	0.675235		11	92	62	67.3913			11	9	3	33.3333
12	4.92	6.82	0.721408		12	7.66	17.07	0.44874		12	125	55	44			12	16	4	25
13	4.79	6.35	0.754331		13	15.45	28.67	0.538891		13	83	44	53.012			13	26	2	7.69231
14	11.26	17.28	0.65162		14	15.92	30.88	0.515544		14	91	27	29.6703			14	4	0	0
15	15	20.3	0.738916		15	13.72	25.71	0.533644		15	102	52	50.9804			15	6	0	0
16	9.62	21.61	0.445164							16	104	54	51.9231			16	14	0	0
17	18.48	20.28	0.911243							17	114	54	47.3684			17	34	8	23.5294
18	12.6	24.11	0.522605							18	142	57	40.1408			18	10	1	10
19	11.46	24.92	0.459872							19	100	45	45
20	8.61	18.61	0.462654							20	112	73	65.1786
21	15.59	33.79	0.461379
22	10.85	18.3	0.592896
23	11.9	23.35	0.509636							avg total hemo	106	49.75	47.8951			avg total hemo	26.1111	2.72222	10.49
24	12.84	33.81	0.379769							SD	20.1521	11.6071	11.9977			SD	16.1168	2.67462	11.2747
25	9.03	18.83	0.479554							SE	4.50614	2.59542	2.68276			SE	3.79877	0.630414	2.65746
26	26.02	34.64	0.751155
Mean	11.2669	18.9204	0.662552		Mean	12.7147	20.948	0.649526
SD	5.46629	10.2164	0.247784		SD	3.46341	7.23037	0.208961
SEM	1.07203	2.0036	0.0485944		SEM	0.894249	1.86687	0.0539535

[truncated: 6 more sheets: Supp Fig 9, Supp Fig 10, Supp Fig 11, Supp Fig 12, Supp Fig 13, Supp Fig 14]
